# Supplementary material for: Evaluation of the Clinical Effectiveness of the Salmeterol/Fluticasone Fixed-Dose Combination Delivered via the Elpenhaler® Device in Greek Patients with Chronic Obstructive Pulmonary Disease and Comorbidities: The AEOLOS Study
Source: J Pers Med. 2021 Nov 8;11(11):1159. doi: 10.3390/jpm11111159 (PMC8621702; doi:10.3390/jpm11111159)
Supplement: Supplementary file 1 [file jpm-11-01159-s001.zip]

Archive with 1 entries (1 files):
- jpm-1440673-supplementary.pdf
